# Supplementary material for: Giving eyespots a shiner: Pharmacologic manipulation of the Io moth wing pattern
Source: F1000Res. 2017 Sep 26;6:1319. Originally published 2017 Aug 3. [Version 2] doi: 10.12688/f1000research.12258.2 (PMC5629545; doi:10.12688/f1000research.12258.2)
Supplement: Supplementary file 1 [file f1000research-6-13785-s0000.tgz]

Archive with 1 entries (1 files):
- d488b6af-b721-40bd-83c9-94170e33c047.pdf
